# Supplementary material for: Pharmaceuticals in source waters of 95 First Nations in Canada
Source: Can J Public Health. 2021 Jun 28;112(Suppl 1):133–53. doi: 10.17269/s41997-021-00499-3 (PMC8239108; doi:10.17269/s41997-021-00499-3)
Supplement: Supplementary file 1 — (XLSX 30 kb) [file 41997_2021_499_MOESM1_ESM.xlsx]

## Sheet: Supplier of Pharmaceuticals
Pharmaceutical	Supplier	Chemical Abstracts Services Registry Number (CASRN)
Analgesic
Codeine	Fluka	76-57-3
Analgesic/Anti-inflammatory
Acetaminophen	Sigma Aldrich	103-90-2
Diclofenac	Sigma Aldrich	15307-86-5
Ibuprofen	Sigma Aldrich	15687-27-1
Indomethacin	Sigma Aldrich	53-86-1
Ketoprofen	Fluka	22071-15-4
Naproxen	Fluka	22204-53-1
Antacid
Cimetidine	Fluka	51481-61-9
Ranitidine	Fluka	66357-35-5
Antibiotic
Chlortetacycline	Supelco	57-62-5
Ciprofloxacin	Sigma Aldrich	85721-33-1
Clarithromycin	Supelco	81103-11-9
Erythromycin	Sigma Aldrich	114-07-8
Isochlortetracycline	Toronto Research Chemicals	514-53-4
Lincomycin	Sigma Aldrich	154-21-2
Monesin	Sigma Aldrich	22373-78-0
Oxytetracycline	Sigma Aldrich	79-57-2
Roxithromycin	Sigma Aldrich	80214-83-1
Sulfamethazine	Fluka	57-68-1
Sulfamethoxazole	Fluka	723-46-6
Tetracycline	Sigma Aldrich	60-54-8
Trimethoprim	Sigma Aldrich	738-70-5
Anticoagulant
Warfarin	Sigma Aldrich	81-81-2
Anticonvulsant
Carbamazepine	Sigma/Supelco	298-46-4
Antidepressant
Fluoxetine	Sigma Aldrich	59333-67-4
Antidiabetic
Metformin	Sigma Aldrich	657-24-9
Pentoxifylline	Sigma Aldrich	6493-05-6.
Antihypertensive
Diltiazem	Sigma Aldrich	42399-41-7
Antihypertensive (Beta-blocker)
Atenolol	Sigma Aldrich	29122-68-7
Metoprolol	Supelco	37350-58-6
Diuretic
Furosemide	Sigma Aldrich	54-31-9
Hydrochorothiazide	Sigma Aldrich	58-93-5.
Lipid regulator
Atorvastatin	Sigma Aldrich	134523-00-5
Bezafibrate	Sigma Aldrich	41859-67-0
Clofibric Acid	Alfa Aesar	882-09-7
Gemfibrozil	Sigma Aldrich	25812-30-0
Nicotine metabolite
Cotinine	Sigma Aldrich	486-56-6
Steroid
alpha-Trenbolone	Toronto Research Chemicals	80657-17-6
beta-Trenbolone	Steraloids SAD BOUT	10161-33-8
Stimulant
Caffeine	Sigma Aldrich	58-08-2
Oral Contraceptive
17-alpha-Ethinylestradiol	Sigma Aldrich	57-63-6

## Sheet: Instrument Conditions
Instrumentation	SCIEX QTrap 5500							Instrumention	Make	Model
Acquisition	MRM mode							MS	SCIEX	5500 QTRAP
								PUMP A	Shimadzu	LC-20AD
								PUMP B	Shimadzu	LC-20AD
Analytes Extracted Under Acidic Conditions and Analyzed								PUMP C	Shimadzu	LC-20AD
Using Positive Electrospray Ionization (+) ESI								AutoSampler	Shimadzu	SIL-20ACHT
Method: PPCP Pos 1 - Group 1								Oven	Shimadzu	CTO-20AC
LC Column	Luna PFP(2), 100x4.6mm, 3 µ (Phenomenex)	Ion 1	Ion 2	LOD	LOQ			Controller	Shimadzu	CBM-20A
Pharmaceutical	Retention Time	(Q1/Q3)	(Q1/Q3)	ng/L	ng/L
Atenolol	3.9	267.1/145.1	267.1/190	3.1	5			Instrumental Conditions
Cimetidine	3.9	253/95	253/116.9	1.4	5					A&B Flow
Cotinine	3.9	177.2/80	177.2/98	0.31	5			LC Conditions		Time (min)	B con	Total Flow (mL/min)
Codeine	5.4	300/152	300/115	0.87	10			Solvent A: 0.1% Formic Acid in H2O		0	0.1	0.5
Lincomycin	5.4	407.3/126	407.3/359.1	2	10			Solvent B: 0.1% Formic Acid in ACN		0.5	0.1	0.5
Acetaminophen	6.5	152/110	152/65	2.1	20			Solvent C: 0.1% Formic Acid in ACN		18	0.7	0.5
Trimethoprim	7.4	291.2/230	291.2/123.2	0.35	20					23	1	0.5
Ciprofloxacin	9.5	332.2/314.2	332.2/231	2	20			LC Program		26	1	0.5
Metoprolol	9.7	268/58	268/103.1	0.79	10			Total Flow Rate (A & B): 0.5 mL/min		26.1	0.1	0.5
Diltiazem	12.8	414.9/177.9	414.9/108.9	0.18	2			Flow Rate (C): 0.05 mL/min		30	0.1	0.5
Carbamazepine	13.8	237.1/194.1	237.1/193.1	0.24	2			Switching “Window”: determined at time of analysis
Roxithromycin	13.8	837.6/679.4	837.6/158.2	0.5	5			Column Temperature: 40°C
Fluoxetine	14.5	310.1/44	310.1/148.1	0.31	2
Ketoprofen	15.9	255.1/209	255.1/105	1.1	10			Volume Injection: 100.0 µL
Bezafibrate	16.1	362.1/139	362.1/316	1	10
Atorvastatin	16.9	559/440.1	559/250	0.24	5			MS/MS Conditions
Indomethacin	18	358.1/139	358.1/111	2.6	10			SCIEX 5500 Q-Trap LC/MS/MS Parameter: CUR: 30, IS: 4500, TEM: 550, GS1: 60, GS2: 60, ihe: ON, CAD: Medium; Scheduled MRM (positive ESI)
Monesin	22	693.3/675.3	693.3/461.2	1	10
Isotopically labelled standards	Acetaminophen-13C2,15N Albutarol-d3 Caffeine-13C3 Ciprofloxacin-ISTD Cotinine-d3 Erithromycin-13C Ethynylestradiol-d4 Fluoxetine-d5 Sulfamethazine-13C6 Sulfamethoxazole-13C6 Thiabendazole-13C6 Trimethoprim-13C3
Method: PPCP Pos 2 - Group 2
LC Column	Luna PFP(2), 100x4.6mm, 3 µ (Phenomenex)	Ion 1	Ion 2	LOD	LOQ			Instrumental Conditions		A&B Flow
Pharmaceutical	Retention Time	(Q1/Q3)	(Q1/Q3)	ng/L	ng/L					Time (min)	B con	Total Flow (mL/min)
Sulfamethazine	10.4	279.2/92.1	279.2/186	1.2	5			LC Conditions		0	0.1	0.5
Pentoxifylline	11.2	279.2/181	279.2/138.1	0.24	2			Solvent A: 0.1% Formic Acid in H2O		0.5	0.1	0.5
Sulfamethoxazole	12.6	254.1/156.1	254.1/92.1	0.7	5			Solvent B: 0.1% Formic Acid in ACN		18	0.7	0.5
Isotopically labelled standards	Acetaminophen-13C2,15N Albutarol-d3 Caffeine-13C3 Ciprofloxacin-ISTD Cotinine-d3 Erithromycin-13C Ethynylestradiol-d4 Fluoxetine-d5 Sulfamethazine-13C6 Sulfamethoxazole-13C6 Thiabendazole-13C6 Trimethoprim-13C3							Solvent C: 0.1% Formic Acid in ACN		23	1	0.5
										26	1	0.5
								LC Program		26.1	0.1	0.5
								Total Flow Rate (A & B): 0.5 mL/min		30	0.1	0.5
								Flow Rate (C): 0.05 mL/min
								Switching “Window”: determined at time of analysis
								Column Temperature: 40°C
								Autosampler Termp: 10°C
								Volume Injection: 100.0 µL
								MS/MS Conditions
								SCIEX 5500 Q-Trap LC/MS/MS Parameter: CUR: 30, IS: 4500, TEM: 550, GS1: 60, GS2: 60, ihe: ON, CAD: Medium; Scheduled MRM (positive ESI)
Method PPCP Pos 3 - Group -3
LC Column	Luna PFP(2), 100x4.6mm, 3 µ (Phenomenex)	Ion 1	Ion 2	LOD	LOQ			Instrumental Conditions		A&B Flow
Pharmaceutical	Retention Time	(Q1/Q3)	(Q1/Q3)	ng/L	ng/L					Time (min)	B con	Total Flow (mL/min)
Ranitidine	4.1	314.9/176	314.9/130.1	0.1	1			LC Conditions		0	0.1	0.5
Erythromycin	12.4	734.5/158.2	734.5/576.3	0.11	1			Solvent A: 0.1% Formic Acid in H2O		1	0.1	0.5
Clarithromycin	13.8	749/158	749/82.9	0.14	1			Solvent B: 0.1% Formic Acid in ACN		2.5	0.4	0.5
Isotopically labelled standards	Acetaminophen-13C2,15N Albutarol-d3 Caffeine-13C3							Solvent C: 0.1% Formic Acid in ACN		14	1	0.5
										15	1	0.5
								LC Program		15.5	0.1	0.5
	Ciprofloxacin-ISTD							Total Flow Rate (A & B): 0.5 mL/min		22	0.1	0.5
	Cotinine-d3							Flow Rate (C): 0.05 mL/min
	Erithromycin-13C							Switching “Window”: determined at time of analysis
	Ethynylestradiol-d4							Column Temperature: 40°C
	Fluoxetine-d5							Autosampler Termp: 10°C
	Sulfamethazine-13C6							Volume Injection: 100.0 µL
	Sulfamethoxazole-13C6
	Thiabendazole-13C6							MS/MS Conditions
	Trimethoprim-13C3							SCIEX 5500 Q-Trap LC/MS/MS Parameter: CUR: 30, IS: 4500, TEM: 550, GS1: 60, GS2: 60, ihe: ON, CAD: Medium; Scheduled MRM (positive ESI)
		Ion 1	Ion 2	LOD	LOQ			Instrumental Conditions		A&B Flow
Analyte Extracted Under Acidic Conditions and Analyzed		(Q1/Q3)	(Q1/Q3)	ng/L	ng/L					Time (min)	B con	Total Flow (mL/min)
Using Positive Electrospray Ionization (+) ESI								LC Conditions		0	0.1	0.4
Method: Caffeine								Solvent A: 0.1%FA in H2O		1	0.1	0.4
LC Column	Kinetex C18 100 x 4.6mm 2.6µm							Solvent B: 0.1%FA in ACN		3.5	1	0.4
Pharmaceutical	Retention Time							Column: Phenomenex Kinetex C18 (4.6 x 100 mm, 2.7 µm): 100×4.6 mm		5.5	1	0.4
Caffeine	6.38	195.1/138	195.1/110	3.2	5					5.6	0.1	0.4
Isotopically labelled Standard	Caffeine-13C3							LC Program		9	0.1	0.4
								Total Flow Rate (A & B): 0.4 mL/min
								Switching “Window”: determined at time of analysis
								Column Temperature: 40°C
								Autosampler Termp: 10°C
								Volume Injection: 50.0 µL
								MS/MS Conditions
								Nebulizing Gas: 3 L/min; Heating Gas: 10 L/min; Drying Gas: 10 L/min; Interface Temperature: 300 °C; DL Temperature: 250 °C; Heat Block temperature: 400 °C.
								Scheduled MRM
Basic extraction positive electrospray ionization (ESI+)		Ion 1	Ion 2	LOD	LOQ			Instrumental Conditions		A&B Flow
instrument conditions		(Q1/Q3)	(Q1/Q3)	ng/L	ng/L					Time (min)	B con	Total Flow (mL/min)
Method: Metformin								LC Conditions		0	0.05	1
LC Column	OASIS HLB 20 x 4.6mm 5µm							Solvent A: 0.06% NH3 in H2O		0.1	0.05	1
Pharmaceutical	Retention Time							Solvent B: 0.06% NH3 in MeOH		1.2	1	1
Metformin	3.42	130.1/71.1	130.1/60.1	1.4	5			Solvent C: 0.06% NH3 in MeOH		6	1	1
Isotopically labelled standard	Metformin-d6									6.5	0.05	1
								LC Program
								Total Flow Rate (A & B): 1.0 mL/min
								Flow Rate (C): 0 mL/min
								Switching “Window”: determined at time of analysis
								Column Temperature: ambient
								Autosampler Termp: 10°C
								Volume Injection: 50.0 µL
								MS/MS Conditions
								SCIEX 5500 Q Trap LC/MS/MS Parameter: CUR: 30, IS: 5500, TEM: 650, GS1: 60, GS2: 60, ihe: ON, CAD: Medium; Scheduled MRM.
Analyte Extracted Under Acidic Conditions and Analyzed Using		Ion 1	Ion 2	LOD	LOQ			Instrumental Conditions		A&B Flow
Positive Electrospray Ionization (+) ESI		(Q1/Q3)	(Q1/Q3)	ng/L	ng/L					Time (min)	B con	Total Flow (mL/min)
Method: Tetracycline								LC Conditions		0	0.1	0.5
LC Column	Luna PFP (2) 150 x 4.6mm 3.0µm							Solvent A: 0.1%FA in H2O		0.5	0.1	0.5
Pharmaceutical	Retention Time							Solvent B: 0.1%FA in ACN		6	0.4	0.5
Oxytetracycline	7.87	461.2/426.2	461.2/443.0	2.2	10			Solvent C: 0.1%FA in ACN		9	1	0.5
Tetracycline	8.25	445.3/410.3	445.3/427.2	7.2	25					13	1	0.5
Isochlortetracycline	8.47	479.2/462.1	479.2/197.1	10	25			LC Program		13.2	0.1	0.5
Chlortetacycline	9.23	479.2/444.3	479.2/462.3	5.7	25			Total Flow Rate (A & B): 0.5 mL/min		18	0.1	0.5
Isotopically labelled standard	Demeclocycline-ISTD							Flow Rate (C): 0.5 mL/min
								Switching “Window”: determined at time of analysis
								Column Temperature: 40°C
								Autosampler Termp: 10°C
								Volume Injection: 100.0 µL
								MS/MS Conditions
								SCIEX 4000 Q-Trap LC/MS/MS Parameter: CUR: 30, IS: 5500, TEM: 550, GS1: 60, GS2: 60,
								ihe: ON, CAD: Medium; Scheduled MRM (positive ESI).
Positive Electrospray Ionization (+) ESI		Ion 1	Ion 2	LOD	LOQ			Instrumental Conditions		A&B Flow
Method: Steroid and Hormone		(Q1/Q3)	(Q1/Q3)	ng/L	ng/L					Time (min)	B con	Total Flow (mL/min)
LC Column	Kinetex, PFP 150x3.0 mm, 2.6 µ (Phenomenex)							LC Conditions		0.01	0.1	0.3
Pharmaceutical	Retention Time							HPLC column: Kinetex, PFP 150x3.0 mm, 2.6 µ (Phenomenex)		0.5	0.1	0.3
beta-Trenbolone	8.28	271.1/253.0	271.1/199	50	2			Mobile phase: A: 0.1% Formic Acid in HPLC water;		4	0.2	0.3
alpha-Trenbolone	8.47	271.2/253.1	271.2/ 107	50	2			B/C: 0.1 % Formic Acid in HPLC Acetonitrile		15	1	0.3
17-alpha-Ethinylestradiol	16.2	279/159	279/133		0.2					20	1	0.3
Isotopically labelled standard	Caffeine-13C3 Estradiol-13C2 Estrone-13C2 Ethynylestradiol-d4 Norethindrone-13C2 Progesterone-13C2							LC Program		20.2	0.1	0.3
								Total Flow Rate (A & B): 0.3 mL/min		25	0.1	0.3
								Flow Rate (C): 0.05 mL/min
								Switching “Window”: determined at time of analysis
								Column Temperature: 40 °C
								Autosampler Termp: 10°C
								Volume Injection: 100 µL
								MS/MS Conditions
								SCIEX 5500 Q Trap LC/MS/MS Parameter: CUR: 30, IS: 5500, TEM: 500, GS1: 60, GS2: 50,
								ihe: ON, CAD: Medium,
Acidic extraction negative electrospray ionization (ESI-)		Ion 1	Ion 2	LOD	LOQ			Instrumental Conditions		A&B Flow
instrument conditions		(Q1/Q3)	(Q1/Q3)	ng/L	ng/L					Time (min)	B con	Total Flow (mL/min)
Method: PPCP Neg 1								LC Conditions		0	0.1	0.3
LC Column	Luna PFP(2), 100x4.6mm, 3 µ (Phenomenex)							Solvent A: 20mM AmAc in H2O		0.5	0.1	0.3
								Solvent B: ACN:MeOH 4:6		5	1	0.3
Pharmaceutical	Retention Time							Solvent C: 0.06% NH3 in MeOH		13	1	0.3
Hydrochorothiazide	6.39	295.8/204.9	295.8/268.8	1.1	10					13.2	0.1	0.3
Furosemide	6.41	328.8/204.8	328.8/284.8	1.1	10			LC Program		20	0.1	0.3
Clofibric Acid	6.92	213/127		0.1	2			Total Flow Rate (A & B): 0.3 mL/min
Naproxen	7.56	229/170	229/169	0.64	10			Flow Rate (C): 0.1 mL/min
Warfarin	7.59	307/161	307/250	0.12	1			Switching “Window”: determined at time of analysis
Diclofenac	7.78	294/249.8	294/214	0.64	10			Column Temperature: 40°C
Ibuprofen	8.33	205/161	205/159	20	50			Autosampler Termp: 10°C
Gemfibrozil	9.18	249/121	249/127	0.075	2			Volume Injection: 100.0 µL
Isotopically labelled standards	Gemfibrozil-d6 Ibuprofen-13C3 Naproxen-13C-d3 triclocarban-13C6 triclosan-d3 Warfarin-d5
								MS/MS Conditions
								SCIEX 5500 Q-Trap LC/MS/MS Parameter: CUR: 30, IS: 4500, TEM: 500, GS1: 60, GS2: 60,
								ihe: ON, CAD: Medium; Scheduled MRM (negative ESI).

## Sheet: Sheet2
Pharmaceutical	Supplier	Retention Time	Ion 1	Ion 2	LOQ
Analgesic
Codeine	Fluka Cat# C1653	5.4	300/152	300/115	0.005
Analgesic/Anti-inflammatory
Acetaminophen	Sigma Aldrich Cat# A7805	6.5	152/110	152/65	0.01
Diclofenac	Sigma Aldrich Cat# D6899	7.78	294/249.8	294/214	0.015
Ibuprofen	Sigma Aldrich Cat# I4883	8.33	205/161	205/159	0.02
Indomethacin	Sigma Aldrich Cat# I8280	18	358.1/139	358.1/111	0.015
Ketoprofen	Fluka Cat# 34016	15.9	255.1/209	255.1/105	0.002
Naproxen	Fluka Cat# 46482	7.56	229/170	229/169	0.005
Antacid
Cimetidine	Fluka Cat# 19864	3.9	253/95	253/116.9	0.002
Ranitidine	Fluka Cat# 44404	4.1	314.9/176	314.9/130.1	0.01
Antibiotic
Chlortetacycline	Supelco Cat# 46133	9.23	479.2/444.3	479.2/462.3	0.01
Ciprofloxacin	Sigma Aldrich Cat# 17850	9.5	332.2/314.2	332.2/231	0.02
Clarithromycin	Supelco Cat# 16632	13.8	749/158	749/82.9	0.002
Erythromycin	Sigma Aldrich Cat# E0774	12.4	734.5/158.2	734.5/576.3	0.01
Isochlortetracycline	Toronto Research Chemicals Cat# I790000	8.47	479.2/462.1	479.2/197.1	0.01
Lincomycin	Sigma Aldrich Cat# K2012	5.4	407.3/126	407.3/359.1	0.01
Monesin	Sigma Aldrich Cat# M5273	22	693.3/675.3	693.3/461.2	0.01
Oxytetracycline	Sigma Aldrich Cat# O4636	7.87	461.2/426.2	461.2/443.0	0.01
Roxithromycin	Sigma Aldrich Cat# R4393	13.8	837.6/679.4	837.6/158.2	0.005
Sulfamethazine	Fluka Cat# 46802	10.4	279.2/92.1	279.2/186	0.005
Sulfamethoxazole	Fluka Cat# S7507	12.6	254.1/156.1	254.1/92.1	0.002
Tetracycline	Sigma Aldrich Cat# 87128	8.25	445.3/410.3	445.3/427.2	0.01
Trimethoprim	Sigma Aldrich Cat# 92131	7.4	291.2/230	291.2/123.2	0.002
Anticoagulant
Warfarin	Sigma Aldrich Cat# A2250	7.59	307/161	307/250	0.0005
Anticonvulsant
Carbamazepine	Sigma/Supelco Cat# 49939	13.8	237.1/194.1	237.1/193.1	0.0005
Antidepressant
Fluoxetine	Sigma Aldrich Cat# 34012	14.5	310.1/44	310.1/148.1	0.005
Antidiabetic
Metformin	Sigma Aldrich Cat# D150959	3.42	130.1/71.1	130.1/60.1	0.01
Pentoxifylline	Sigma Aldrich Cat# P1784	11.2	279.2/181	279.2/138.1	0.002
Antihypertensive
Diltiazem	Sigma Aldrich Cat# D2521	12.8	414.9/177.9	414.9/108.9	0.005
Antihypertensive (Beta-blocker)
Atenolol	Sigma Aldrich Cat# A7655	3.9	267.1/145.1	267.1/190	0.005
Metoprolol	Supelco Cat# PHR1076	9.7	268/58	268/103.1	0.005
Diuretic
Furosemide	Sigma Aldrich Cat# F4381	6.41	328.8/204.8	328.8/284.8	0.005
Hydrochorothiazide	Sigma Aldrich Cat# H4759	6.39	295.8/204.9	295.8/268.8	0.005
Lipid regulator
Atorvastatin	Sigma Aldrich Cat# PZ0001	16.9	559/440.1	559/250	0.005
Bezafibrate	Sigma Aldrich Cat# B7273	16.1	362.1/139	362.1/316	0.001
Clofibric Acid	Alfa Aesar Cat# A17624	6.92	213/127		0.001
Gemfibrozil	Sigma Aldrich Cat# G9518	9.18	249/121	249/127	0.001
Nicotine metabolite
Cotinine	Sigma Aldrich Cat# G5923	3.9	177.2/80	177.2/98	0.005
Steroid
alpha-Trenbolone	Toronto Research Chemicals Cat# 718990	8.47	271.2/253.1	271.2/ 107	0.002
beta-Trenbolone	Steraloids SAD BOUT S-1269	8.28	271.1/253.0	271.1/199	0.002
Stimulant
Caffeine	Sigma Aldrich Cat# C0750	6.38	195.1/138	195.1/110	0.005
Oral Contraceptive
17-alpha-Ethinylestradiol	Sigma Aldrich Cat# E4876	16.2	279/159	279/133	0.0002
