# Supplementary material for: Pharmaceuticals in source waters of 95 First Nations in Canada
Source: Can J Public Health. 2021 Jun 28;112(Suppl 1):133–53. doi: 10.17269/s41997-021-00499-3 (PMC8239108; doi:10.17269/s41997-021-00499-3)
Supplement: Supplementary file 2 — (XLSX 20 kb) [file 41997_2021_499_MOESM2_ESM.xlsx]

## Sheet: All Sample Results by Region 
Sample values for all Pharmaceuticals Found in the FNFNES Surface Water. Colour Coded by Region
	1	2		3		4		5		6		7		8		9		10		11		12		13		14		15		16		17		18		19		20		21		22		23		24		25
BC,MB,ON,AB,ATL,SK, QC	Acetaminophen	Atenolol		Atorvastatin		Bezafibrate		Caffeine		Carbamazepine		Chlortetracycline		Cimetidine		Ciprofloxacin		Clarithromycin		Clofibric Acid		Codeine		Cotinine		Dehydronifedipine		Diclofenac		Diltiazem		Diphenhydramine		Erythromycin		Fluoxetine		Furosemide		Gemfibrozil		Hydrochlorothiazide		Ibuprofen		Isochlortetracycline		Ketoprofen
BC	13.8	5		8.2		11.2		51.9		2.4		12		2.1		37.7		9.4		8.6		39.9		15.8		3.3		15		59.7		44		23		18.3		6.4		15.4		5.6		27		13		33.9
MB	17.5	6.7		8.8		10.5		13.5		2.48		12		2.7		29		69.3		2.3		26.7		6.6		9.5		18		73.1		56				50.7		8.5		16.8		5.1		52				16.8
ON	16.7	5.7				1.3		19.4		4.74		12		2.6		23		69.6		1.9		27.6		5.1		6.1		21		5.2		12				29.2		8		7.1		24.4		53				4.9
AB	34	20.8				3.2		10.3		27.2				2.4		31		14.1		1.3		62.5		5.2		3.1		19				14				41.7		22.4		1.7		16.7		204				45.2
ATL	20	21.1				3.3		28.5		39.6				2.1		30		11.8		4.1		41		5.1		2.4		24				13				15.8		30.7		2.9		16.2		128				6.4
SK	12	18.6				3		16.3		4.4				3.8		35		11.8		3.4		40.7		5				31				13				32.4				1.2		37.9		158				5.6
QC	17	20				2.8		12.1		3.42				3.2		36		10.2		1.8		43.9		5.8				38				12								1.4		53.9		367				307
	15	22				2.7		91.5		2.93				3.6		29		11.5		1.4		39.6		44.2				21				30								5.6		52.4		67				13.6
	23	23.2				2.9		46.7		8.08				3		23		10		3		38.8		46.2				17				29								1.5		54.1		85				12.4
	23	21				2.7		8.6		27.3				3.4		27		8.9		4.4		39.3		23.5				23												1.4		55.2		55				2.4
	124	22.8				2.6		8.4		26.8				3.3		29		7.6				40.6		18.3				27												1.1		49.8		54				4.2
	73	12.1				2.6		10.2		28.4				2.4		20		7.1				40.8		20.6				35												2.5		53.6		123				7.2
	307	11.8				2.2		11.8		26.7				2.3		24		9				34		43.8				16												2.7		54		150				2.7
	24	11.5				2.2		6.2		24.7				3.2		24		9.2				37.1		7.9				16												2.6		51.8						2.8
	36	13.1				2.3		17.7		25.8				3		25		8.9				33.4		8.9																2.3		49.8						4.2
	64	9.1				7.8		16.8		25.8				3				35.3				35.6		8.8																		50.7						4.6
	25	10				6.4		5.7		25				2.7				29.6				96.3		9.5																		45.7						7.3
	14	12.3				5.7		26.6		22.9				2.4				33.1				101		8.6																		49.9						9.3
	12	12.2				6.3		5.3		23.2				3.3				32.6				90.9		10.4																		84.7						3.1
	12	15.9				1.1		6		21.8				2.3				2.6				98.6		8.5																		85.9
	12	17.3				2.9		12.7		22.1				2.5				7				14.7		8																		72.9
	11	15.3				2.8		21.3		32.8				3.4				6.8				14		7.9																		77.5
	13	15.5				1.4		43.5		32.9				5.1				4				9.6		7.7																		7.7
	13	245				1.7		315.9		30.9				4.9				4.1				9.8		8.9																		7.5
	18	217				1.6		29.9		30.1				2.8				2.1						7.6																		39.3
	19	10.2				1.8		9		2.31				2.9				2,8						14.9																		38.7
	20	9.4						65.8		0.63				2.7				2.8						16.1
		13.5						14		0.61				2.3				6.7						16.6
		32.1						15.2		1.05				2.6				6.8						16.6
		25.4						13.2		1.07				4.6				6.8						5.5
		25.7						336		14.8				4.1				7.6						8.2
		29.8						355		1.53				2.7				21.3						7.1
		9.2						2398		2.99				2.6				20						5.9
		22.7						1448		2.67				2.8										5.1
		22.1						1498		1.8				2.5										8.5
		27.6						4018		1.75				2.3										6.9
		51.6						22.7		1.54				5.6										16
		34.8						6.4		16.9				5.4										9.8
		26.8						9.6		17.3				5.4										59.6
		25.3						19.8		11.2				5.3										9.6
		26.8						20.2		0.75				4										8.1
		22.7						21.4		1.77				4										6.1
		66.3						19.7		1.92				3.5										32.9
		52.8						19.8		1.78				5.6										32.7
		63.7						19.9		1.82				10.2										5.6
		10.5						17.9		1.45				4										5.3
		5.6						19.1		1.74				7.2										7.4
		5.5						14.6		1.6				11.6										7.4
		8						14.2		2.6				36.3										8.3
		7.1						11.7		4.47				26.1										5.7
		7.5						14.8		3.83				28.1										7.6
		8.6						28.8		15.1				40.9										7.5
		7						50.2		14.6				40.6										6.4
		38.8						32.2		15.7				3.28										6.4
		36.3						28.5		14.7				3.5										9.9
		37.5						23		37.6				3.7										16.7
		36.6						14		36.8				4										11.8
		31.2						19.8																8.4
		34						9.5																13.4
		32.4						10.7																12.9
		30.8						10																56.6
		32						11.3																7.2
		30.4						39.3																39.8
		30.8						19																6.2
		27.1						111																7.2
		37.6						99.2																30.1
		39.7						8.7																31.1
		42						16																30.7
		36.9						12.4																31.3
		13.5						160																90
		7.5						47.2																87.5
		9.1						37.6
		8.3						8.4
		10.4						29.5
		9						27.5
		9.2						7.3
		10.6						6.8
		9.8						12.2
		12						19.9
		5.9						6.9
		5.8						12.3
		19.7						8.4
		18						12.3
		19.1						6.9
		22.3						9.5
		16.3						9.8
		15.5						9.9
		17.9						84
		16.1						95.8
		13.8						190
		18.6						176
		14.6						35.9
		14.7						62.2
		13						15.6
		6.2						17.5
		8.9						5.1
		19.1						5.5
		12.2						10.7
		8.1						10.2
		7.5						7.9
		22.9						5.4
		10						15.3
		24.1						20.2
		24.3						30.5
		28.7						6.6
		5.2						40.1
		5.3						8.8
		5.5						22.6
		5.4						89.3
		6.6						36.4
		5.5						16.9
		9						52.7
		15						40.1
		13						38.7
		14.8						38.8
		15.5						19.5
								15.2
								16.8
								11.4
								7.8
								19.8
								15.4
								87.5
								159
								161
								114
								114
								119
								113
								806
								851
								11.9
								25.5
[truncated: 10 more columns]
